# Supplementary material for: Lysyl Oxidase-like 2-Guided Benefits of Early Cardiac Rehabilitation in Acute Heart Failure: A Prospective Cohort Study in Taiwan
Source: Biomedicines. 2025 Sep 10;13(9):2228. doi: 10.3390/biomedicines13092228 (PMC12467707; doi:10.3390/biomedicines13092228)
Supplement: Supplementary file 1 [file biomedicines-13-02228-s001.zip]

Archive with 1 entries (1 files):
- biomedicines-3793370-supplementary.pdf
